# Supplementary material for: Exploring the Regulatory Dynamics of BrFLC-Associated lncRNA in Modulating the Flowering Response of Chinese Cabbage
Source: Int J Mol Sci. 2024 Feb 5;25(3):1924. doi: 10.3390/ijms25031924 (PMC10856242; doi:10.3390/ijms25031924)
Supplement: Supplementary file 1 [file ijms-25-01924-s001.zip]

Archive with 1 entries (1 files):
- ijms-2839245-supplementary.xlsx
