# Supplementary material for: Exploring the Regulatory Dynamics of BrFLC-Associated lncRNA in Modulating the Flowering Response of Chinese Cabbage
Source: Int J Mol Sci. 2024 Feb 5;25(3):1924. doi: 10.3390/ijms25031924 (PMC10856242; doi:10.3390/ijms25031924)
Supplement: Supplementary file 1 [file ijms-25-01924-s001.zip › ijms-2839245-supplementary.xlsx]

## Sheet: Table S1
Table S1. Primers were used in this study
	forward primer	reverse primer
Clone
BrFLC1-cDNA	ATGGGGAGGAAGAAACTTGA	CTATAAAAATTCCACTCCCACTAA
lncFLC1-cDNA	CCTTTGCAAAGTAAGCCGTA	GCAAGATTCATAATCGTTATCAGT
BrFLC2-cDNA	ATGGGAAGAAAGAAACTAGA	CTAATAAAGCAGTCGGAGAG
lncFLC2a-cDNA	TGGCCACGTCTCTCTCTA	TTTCTACGAATTTTTATTTTCATC
lncFLC2b-cDNA	GCCACGTCTCTCTCTACT	GCAAGAGGCAAGAGCCAA
FISH
BrFLC1	CATTTGAACTGTGCCAATCGGATCGAAACTTA
LncFLC1	TCTCACCAGGACAAATCTCCGACATCAATCTTC
BrFLC2	AACGAGGGAGTCGACGCTTACATCAGAA
LncFLC2	CCTCTTCTGGGTCTTCCTTTATTTGCCCTTTTC
qPCR
BrActin-QP	GGAGCTGAGAGATTCCGTTG	GAACCACCACTGAGGACGAT
BrFLC1-QP	AAGGAGAAGTTGCTGGAAG	GGAAGATTGATGTCGGAGAT
lncFLC1-QP	AGCCGTATGCTTCTTCAC	TTCGAGCTTGCTTGTGTAT
BrFLC2-QP	CTAGCCAGATGGAGAAGAATA	AGCAGTCGGAGAGTTACC
lncFLC2a-QP	CAAACTCTCTACGATTCTCTC	AGTATGACTTCTCCTCTTCTG
lncFLC2b-QP	TGCCCTAATTTGATCCTGAG	TGTCTTGTCCCTGAACCA
AtFLC-QP	GCTACTTGAACTTGTGGATAG	TCGGTCTTCTTGGCTCTA
AtFT-QP	AGAGAGGTGACTAATGGCTTGG	CAGTGGGACTTGGATTTTCGTA
AtSOC-QP-F	ATGGTGAGGGGCAAAACTC	TCCTATGCCTTCTCCCAAGA
AtActin-QP	TTGACAATTGATGCAAACAATGACG	CCATTGCTTAATTCCACGGACAAAC
overexpression
lncFLC1-OX	gaccatgattacgccaagcttCCTTTGCAAAGTAAGCCGTATGC	ggactgaccacccggggatccGCAAGATTCATAATCGTTATCAGTTTAA
lncFLC2a-OX	gaccatgattacgccaagcttTGGCCACGTCTCTCTCTACTGC	ggactgaccacccggggatccTTTCTACGAATTTTTATTTTCATCTCTCT
lncFLC2b-OX	gaccatgattacgccaagcttGCCACGTCTCTCTCTACTGCAAA	ggactgaccacccggggatccGCAAGAGGCAAGAGCCAACG

## Sheet: Table S2
Table S2. Sequences of lncRNA transcripts
LncRNA	Sequence 5’-3’
lncFLC1	CCTTTGCAAAGTAAGCCGTATGCTTCTTCACCGTGAAGCAAAGACAGTTCTTTTCTTGTTCGGTGCAAATGTTAGAAGCAAACAAAGTTGTTTTGGGTCAAAGTGCAAACATAGATTTTAACCGAACAGAGGGATACACAAGCAAGCTCGAAGTAATTCTCTGTCGACAAAGCAAGTGGGAGCGTTACCGGAAGATTGATGTCGGAGATTTGTCCTGGTGAGACATCCATATTATCAGCTTCGGCTCGCACAAGATTACTCTTCTCCATCTGTAAAATAAATACATATTAGGTCAAACCCACTTTTTATCCATTTAGAAATAATTCAACTCTCTTTTTTTTCTTTTCCGGCTATTCCCTTCTCTCTCTATCATTGTATTTCTGTATTTATTAATTACCC…
lncFLC2a	TGGCCACGTCTCTCTCTACTGCAAATAAGGTAGTTCTTCTGTCTTCACCATGAAGCAAACACGAGTTTTGACAGAAGAGACGAACACACACAGACAAACACAATCTTTTGACAGAAGAGACTAACACACACAAACTCTCTACGATTCTCTCTCAAAGAAGTCACAAGTTTTGGACTTAAGGTGGCTAATAAAGCAGTCGGAGAGTTACCGGACGATTGATGTCAGAGATTTGTCCAGTAAAGAGAAGAGGAACGGAAGCGAAAAGGGCAAATAAAGGAAGACCCAGAAGAGGAGAAGTCATACTTATCGCCGGCGGAGAAGTTGTAAAGCTTGCCGGAGGCTGAGACAACGAGAAGAGCGACGGATGCATCGCAGAGAACTGAAAGCTGACGAGCTTTC…
lncFLC2b	GCCACGTCTCTCTCTACTGCAAATAAGGTAGTTCTTCTGTCTTCACCATGAAGCAAACACGAGTTTTGACAGAAGAGACGAACACACACAGACAAACACAATCTTTTGACAGAAGAGACTAACACACACAAACTCTCTACGATTCTCTCTCAAAGAAGTAAAGAGAAGAGGAACGGAAGCGAAAAGGGCAAATAAAGGAAGACCCAGAAGAGGAGAAGTCATACTTATCGCCGGCGGAGAAGTTGTAAAGCTTGCCGGAGGCTGAGACAACGAGAAGAGCGACGGATGCATCGCAGAGAACTGAAAGCTGACGAGCTTTCTCGATGAGACCATTGCGTCGTTTGGAGAAGGTGACTTGTCGGCTACTTTTGTTCTCAATTCGCTTGATCTCTAGTTTCT…
